# Supplementary material for: Designing a Robust Kelvin Probe Setup Optimized for Long-Term Surface Photovoltage Acquisition
Source: Sensors (Basel). 2018 Nov 21;18(11):4068. doi: 10.3390/s18114068 (PMC6264026; doi:10.3390/s18114068)
Supplement: Supplementary file 1 [file sensors-18-04068-s001.zip]

Archive with 1 entries (1 files):
- sensors-381689-supplementary.pdf
